# Supplementary material for: Circadian-Related Sleep Disorders and Sleep Medication Use in the New Zealand Blind Population: An Observational Prevalence Survey
Source: PLoS One. 2011 Jul 18;6(7):e22073. doi: 10.1371/journal.pone.0022073 (PMC3138759; doi:10.1371/journal.pone.0022073)
Supplement: Supporting Information S1 — Survey questionnaire. (MHT) [file pone.0022073.s001.mht]

MIME-Version: 1.0
Content-Type: text/html;
	charset="utf-8"
Content-Transfer-Encoding: quoted-printable
X-MimeOLE: Produced By Microsoft MimeOLE V6.00.2900.5579

=EF=BB=BF<html>
<head>
<meta http-equiv=3DContent-Type content=3D"text/html; charset=3Dutf-8">
<meta name=3DGenerator content=3D"Microsoft SafeHTML">


</head>
<body lang=3Den-us style=3D"background-position:21px =
0px;layout-grid:none none =
none;font-size:10pt;color:windowtext;font-family:Verdana;background-color=
:window">
<div>=C2=A0</div>
<div>
<table =
style=3D"table-layout:fixed;font-size:10pt;width:647px;border-top-style:n=
one;font-family:Verdana;border-right-style:none;border-left-style:none;bo=
rder-collapse:collapse;word-wrap:break-word;border-bottom-style:none" =
border=3D1>
<colgroup>
<col style=3D"width:647px" width=3D647></colgroup>
<tbody valign=3Dtop>
<tr style=3D"min-height:37px">
<td style=3D"border-right:medium none;border-top:medium =
none;border-left:medium none;border-bottom:5pt solid" width=3D647>
<div align=3Dcenter><font size=3D6>A Survey of Circadian Related Sleep =
Disorders in the New Zealand Blind Community</font></div></td></tr>
<tr style=3D"min-height:0.198in">
<td style=3D"border-right:medium none;border-top:5pt =
solid;border-left:medium none;border-bottom:medium none;text-align:left" =
width=3D647 valign=3Dtop><font size=3D4>
<div>=C2=A0</div>
<div align=3Dcenter>
<table =
style=3D"table-layout:fixed;font-size:10pt;width:643px;border-top-style:n=
one;font-family:Verdana;border-right-style:none;border-left-style:none;bo=
rder-collapse:collapse;word-wrap:break-word;border-bottom-style:none" =
border=3D1>
<colgroup>
<col style=3D"width:643px" width=3D643></colgroup>
<tbody valign=3Dtop>
<tr style=3D"">
<td style=3D"border-right:medium none;border-top:medium =
none;border-left:medium none;border-bottom:5pt solid" width=3D643>
<div><font size=3D4>This survey will take=C2=A0around 30 minutes to =
complete.=C2=A0 </font></div></td></tr>
<tr style=3D"min-height:0.313in">
<td style=3D"border-right:medium none;border-top:5pt =
solid;border-left:medium none;border-bottom:medium none;text-align:left" =
width=3D643 valign=3Dtop>
<div><font size=3D2></font>=C2=A0</div></td></tr></tbody></table></div>
<div align=3Dcenter>=C2=A0</div></font></td></tr></tbody></table></div>
<div>=C2=A0</div>
<div>=C2=A0</div>
<div>
<table style=3D"border-right:medium =
none;table-layout:fixed;border-top:medium =
none;font-size:10pt;border-left:medium =
none;width:644px;border-bottom:medium =
none;font-family:Verdana;border-collapse:collapse;word-wrap:break-word" =
bordercolor=3Dbuttontext border=3D1>
<colgroup>
<col style=3D"width:468px" width=3D468>
<col style=3D"width:176px" width=3D176></colgroup>
<tbody valign=3Dtop>
<tr style=3D"">
<td style=3D"border-right:medium =
none;padding-right:1px;border-top:medium =
none;padding-left:1px;padding-bottom:6px;border-left:medium =
none;padding-top:6px;border-bottom:medium none;background-color:#f0d7fb" =
width=3D468>
<div><strong>Date: </strong></div>
<div>
<div class=3DCTRL1 title=3D"" style=3D"border-right:#dcdcdc 1pt =
solid;border-top:#dcdcdc 1pt solid;display:inline;margin:1px 1px =
2px;overflow:hidden;border-left:#dcdcdc 1pt =
solid;width:118px;color:#000000;text-indent:0px;border-bottom:#dcdcdc =
1pt solid;height:20px;background-color:window"><span =
style=3D"padding-right:0px;padding-left:0px;padding-bottom:0px;overflow:h=
idden;width:100%;margin-right:22px;padding-top:0px;white-space:nowrap;hei=
ght:100%;mso-element:ip-textbox" id=3DL039A7B800ACF7349></span><span =
style=3D"margin-left:-21px;width:20px;height:18px"></span></div></div></t=
d>
<td style=3D"border-right:medium =
none;padding-right:1px;border-top:medium =
none;padding-left:1px;padding-bottom:6px;border-left:medium =
none;padding-top:6px;border-bottom:medium none;background-color:#f0d7fb" =
width=3D176>
<div>=C2=A0</div></td></tr>
<tr style=3D"">
<td style=3D"border-right:medium =
none;padding-right:1px;border-top:medium =
none;padding-left:1px;padding-bottom:6px;border-left:medium =
none;padding-top:6px;border-bottom:medium none;background-color:#f0d7fb" =
width=3D468>
<div><strong>Participant Code: </strong></div>
<div><span><span id=3DL039A7BE00E69EF2C title=3D"" =
style=3D"border-right:#dcdcdc 1pt =
solid;padding-right:1px;border-top:#dcdcdc 1pt =
solid;display:inline-block;padding-left:1px;padding-bottom:1px;margin:1px=
;overflow:hidden;border-left:#dcdcdc 1pt =
solid;width:100%;color:#000000;padding-top:1px;border-bottom:#dcdcdc 1pt =
solid;white-space:nowrap;text-overflow:ellipsis;background-color:window;t=
ext-align:left;word-wrap:normal"></span></span></div></td>
<td style=3D"border-right:medium =
none;padding-right:1px;border-top:medium =
none;padding-left:1px;padding-bottom:6px;border-left:medium =
none;padding-top:6px;border-bottom:medium none;background-color:#f0d7fb" =
width=3D176>
<div>=C2=A0</div></td></tr>
<tr style=3D"min-height:62px">
<td style=3D"border-right:medium =
none;padding-right:1px;border-top:medium =
none;padding-left:1px;padding-bottom:6px;border-left:medium =
none;padding-top:6px;border-bottom:medium none;background-color:#f0d7fb" =
width=3D468><strong>Category (NPL/PL/Sighted):</strong>=C2=A0=C2=A0 =
<span style=3D"border:1px solid =
#dcdcdc;background-color:#ffffff;padding-left:2px;padding-right:2px;paddi=
ng-top:1px;padding-bottom:1px;font-size:x-small;color:windowtext;font-wei=
ght:normal;white-space:nowrap;overflow-x:hidden;text-overflow:ellipsis;fo=
nt-size:10pt;margin:1px;width:238px;font-family:Verdana;mso-element:ip-te=
xtbox" id=3DL039A7C6012046B8F title=3D"">Select...</span></td>
<td style=3D"border-right:medium =
none;padding-right:1px;border-top:medium =
none;padding-left:1px;padding-bottom:6px;border-left:medium =
none;padding-top:6px;border-bottom:medium none;background-color:#f0d7fb" =
width=3D176>
<div>=C2=A0</div></td></tr>
<tr style=3D"">
<td style=3D"border-right:medium =
none;padding-right:1px;border-top:medium =
none;padding-left:1px;padding-bottom:6px;border-left:medium =
none;padding-top:6px;border-bottom:medium none;background-color:#f0d7fb" =
width=3D468>
<div><strong>(Socioeconomic Deprivation Rating)<span style=3D"border:1px =
solid =
#dcdcdc;background-color:#ffffff;padding-left:2px;padding-right:2px;paddi=
ng-top:1px;padding-bottom:1px;font-size:x-small;color:windowtext;font-wei=
ght:normal;white-space:nowrap;overflow-x:hidden;text-overflow:ellipsis;fo=
nt-size:10pt;margin:1px;width:100%;font-family:Verdana;mso-element:ip-tex=
tbox" id=3DL039A7E80159EEA12 =
title=3D"">Select...</span></strong></div></td>
<td style=3D"border-right:medium =
none;padding-right:1px;border-top:medium =
none;padding-left:1px;padding-bottom:6px;border-left:medium =
none;padding-top:6px;border-bottom:medium none;background-color:#f0d7fb" =
width=3D176>
<div><strong></strong>=C2=A0</div></td></tr>
<tr style=3D"">
<td style=3D"border-right:medium =
none;padding-right:1px;border-top:medium =
none;padding-left:1px;padding-bottom:6px;border-left:medium =
none;padding-top:6px;border-bottom:medium none" width=3D468>
<div><strong>1. What is you Date of Birth?: </strong></div>
<div>Day: <span style=3D"border:1px solid =
#dcdcdc;background-color:#ffffff;padding-left:2px;padding-right:2px;paddi=
ng-top:1px;padding-bottom:1px;font-size:x-small;color:windowtext;font-wei=
ght:normal;white-space:nowrap;overflow-x:hidden;text-overflow:ellipsis;fo=
nt-size:10pt;margin:1px;width:68px;font-family:Verdana;mso-element:ip-tex=
tbox" id=3DL039A7CC0193966D5 =
title=3D"">Select...</span>=C2=A0=C2=A0=C2=A0 Month: <span =
style=3D"border:1px solid =
#dcdcdc;background-color:#ffffff;padding-left:2px;padding-right:2px;paddi=
ng-top:1px;padding-bottom:1px;font-size:x-small;color:windowtext;font-wei=
ght:normal;white-space:nowrap;overflow-x:hidden;text-overflow:ellipsis;fo=
nt-size:10pt;margin:1px;width:102px;font-family:Verdana;mso-element:ip-te=
xtbox" id=3DL039A7C401CD3E318 title=3D"">Select...</span>=C2=A0=C2=A0 =
Year: <span style=3D"border:1px solid =
#dcdcdc;background-color:#ffffff;padding-left:2px;padding-right:2px;paddi=
ng-top:1px;padding-bottom:1px;font-size:x-small;color:windowtext;font-wei=
ght:normal;white-space:nowrap;overflow-x:hidden;text-overflow:ellipsis;fo=
nt-size:10pt;width:85px;font-family:Verdana;mso-element:ip-textbox" =
id=3DL039A7CE0206E5FFB title=3D"">Select...</span></div></td>
<td style=3D"border-right:medium =
none;padding-right:1px;border-top:medium =
none;padding-left:1px;padding-bottom:6px;border-left:medium =
none;padding-top:6px;border-bottom:medium none" width=3D176>
<div>=C2=A0</div></td></tr>
<tr style=3D"">
<td style=3D"border-right:medium =
none;padding-right:1px;border-top:medium =
none;padding-left:1px;padding-bottom:6px;border-left:medium =
none;padding-top:6px;border-bottom:medium none" width=3D468>
<div><strong>2. What is your height?: </strong></div>
<div><span><span id=3DL039A7D40039A7D43 title=3D"" =
style=3D"border-right:#dcdcdc 1pt =
solid;padding-right:1px;border-top:#dcdcdc 1pt =
solid;display:inline-block;padding-left:1px;padding-bottom:1px;margin:1px=
;overflow:hidden;border-left:#dcdcdc 1pt =
solid;width:100%;color:#000000;padding-top:1px;border-bottom:#dcdcdc 1pt =
solid;white-space:nowrap;text-overflow:ellipsis;background-color:window;t=
ext-align:left;word-wrap:normal"></span></span></div></td>
<td style=3D"border-right:medium =
none;padding-right:1px;border-top:medium =
none;padding-left:1px;padding-bottom:6px;border-left:medium =
none;padding-top:6px;border-bottom:medium none" width=3D176>
<div>=C2=A0</div></td></tr>
<tr style=3D"">
<td style=3D"border-right:medium =
none;padding-right:1px;border-top:medium =
none;padding-left:1px;padding-bottom:6px;border-left:medium =
none;padding-top:6px;border-bottom:medium none" width=3D468>
<div><strong>3. What is your weight?: <span><span id=3DL039A7DA02408DD9E =
title=3D"" style=3D"border-right:#dcdcdc 1pt =
solid;padding-right:1px;border-top:#dcdcdc 1pt =
solid;display:inline-block;padding-left:1px;font-weight:normal;padding-bo=
ttom:1px;margin:1px;overflow:hidden;border-left:#dcdcdc 1pt =
solid;width:100%;color:windowtext;padding-top:1px;border-bottom:#dcdcdc =
1pt =
solid;white-space:nowrap;text-overflow:ellipsis;background-color:window;t=
ext-align:left;word-wrap:normal"></span></span></strong></div></td>
<td style=3D"border-right:medium =
none;padding-right:1px;border-top:medium =
none;padding-left:1px;padding-bottom:6px;border-left:medium =
none;padding-top:6px;border-bottom:medium none" width=3D176>
<div>=C2=A0</div></td></tr>
<tr style=3D"">
<td style=3D"border-right:medium =
none;padding-right:1px;border-top:medium =
none;padding-left:1px;padding-bottom:6px;border-left:medium =
none;padding-top:6px;border-bottom:medium none" width=3D468>
<div><strong>4. Gender: </strong></div>
<div>
<div><span style=3D"border:1px solid =
#dcdcdc;background-color:#ffffff;padding-left:2px;padding-right:2px;paddi=
ng-top:1px;padding-bottom:1px;font-size:x-small;color:windowtext;font-wei=
ght:normal;white-space:nowrap;overflow-x:hidden;text-overflow:ellipsis;fo=
nt-size:10pt;margin:1px;width:233px;font-family:Verdana;mso-element:ip-te=
xtbox" id=3DL039A7E0027A35BA1 =
title=3D"">Select...</span></div></div></td>
<td style=3D"border-right:medium =
none;padding-right:1px;border-top:medium =
none;padding-left:1px;padding-bottom:6px;border-left:medium =
none;padding-top:6px;border-bottom:medium none" width=3D176>
<div>=C2=A0</div></td></tr>
<tr style=3D"min-height:73px">
<td style=3D"border-right:medium =
none;padding-right:1px;border-top:medium =
none;padding-left:1px;padding-bottom:6px;border-left:medium =
none;padding-top:6px;border-bottom:medium none" colspan=3D2 width=3D644>
<div><strong>5. Which ethnic group do you primarily=C2=A0identify =
yourself with? </strong></div>
<div><span style=3D"border:1px solid =
#dcdcdc;background-color:#ffffff;padding-left:2px;padding-right:2px;paddi=
ng-top:1px;padding-bottom:1px;font-size:x-small;color:windowtext;font-wei=
ght:normal;white-space:nowrap;overflow-x:hidden;text-overflow:ellipsis;fo=
nt-size:10pt;margin:1px;width:100%;font-family:Verdana;mso-element:ip-tex=
tbox" id=3DL039A7E602B3DDA04 title=3D"">Select...</span></div></td></tr>
<tr style=3D"min-height:78px">
<td style=3D"border-right:medium =
none;padding-right:1px;border-top:medium =
none;padding-left:1px;padding-bottom:6px;border-left:medium =
none;padding-top:6px;border-bottom:medium none" colspan=3D2 width=3D644>
<div><strong>6. Do you work? If yes, do you work full-time or =
part-time?</strong></div>
<div><strong><u><span style=3D"border:1px solid =
#dcdcdc;background-color:#ffffff;padding-left:2px;padding-right:2px;paddi=
ng-top:1px;padding-bottom:1px;font-size:x-small;color:windowtext;font-wei=
ght:normal;white-space:nowrap;overflow-x:hidden;text-overflow:ellipsis;fo=
nt-size:10pt;margin:1px;width:100%;font-family:Verdana;mso-element:ip-tex=
tbox" id=3DL039A7EE02ED858E7 =
title=3D"">Select...</span></u></strong></div>
<div>(If no, go to 9)</div></td></tr>
<tr style=3D"min-height:78px">
<td style=3D"border-right:medium =
none;padding-right:1px;border-top:medium =
none;padding-left:1px;padding-bottom:6px;border-left:medium =
none;padding-top:6px;border-bottom:medium none" colspan=3D2 width=3D644>
<div>(If they work)</div>
<div><strong>7. Do you work=C2=A0regular day time hours, or do you do =
shift work?<span style=3D"border:1px solid =
#dcdcdc;background-color:#ffffff;padding-left:2px;padding-right:2px;paddi=
ng-top:1px;padding-bottom:1px;font-size:x-small;color:windowtext;font-wei=
ght:normal;white-space:nowrap;overflow-x:hidden;text-overflow:ellipsis;fo=
nt-size:10pt;margin:1px;width:100%;font-family:Verdana;mso-element:ip-tex=
tbox" id=3DL039A7F203272D80A =
title=3D"">Select...</span></strong></div></td></tr>
<tr style=3D"min-height:78px">
<td style=3D"border-right:medium =
none;padding-right:1px;border-top:medium =
none;padding-left:1px;padding-bottom:6px;border-left:medium =
none;padding-top:6px;border-bottom:medium none" colspan=3D2 width=3D644>
<div>(If yes to shift work)</div>
<div><strong>8. What hours do you work?<span><span =
style=3D"padding-right:1px;display:inline-block;padding-left:1px;padding-=
bottom:1px;margin:1px;overflow:hidden;width:100%;color:windowtext;padding=
-top:1px;white-space:normal;text-overflow:ellipsis;background-color:windo=
w;text-align:left;word-wrap:normal;mso-element:ip-textbox" =
id=3DL039A7F60360D576D =
title=3D""></span></span></strong></div></td></tr>
<tr style=3D"min-height:44px">
<td style=3D"border-right:medium =
none;padding-right:1px;border-top:medium =
none;padding-left:1px;padding-bottom:6px;border-left:medium =
none;padding-top:6px;border-bottom:medium none" colspan=3D2 width=3D644>
<div><strong>9. Do you know the underlying cause of your blindness/loss =
of vision?:</strong><span style=3D"border:1px solid =
#dcdcdc;background-color:#ffffff;padding-left:2px;padding-right:2px;paddi=
ng-top:1px;padding-bottom:1px;font-size:x-small;color:windowtext;font-wei=
ght:normal;white-space:nowrap;overflow-x:hidden;text-overflow:ellipsis;fo=
nt-size:10pt;margin:1px;width:100%;color:#000000;font-family:Verdana;mso-=
element:ip-textbox" id=3DL039A7FA039A7D710 =
title=3D"">Select...</span><strong></strong></div></td></tr>
<tr style=3D"min-height:53px">
<td style=3D"border-right:medium =
none;padding-right:1px;border-top:medium =
none;padding-left:1px;padding-bottom:6px;border-left:medium =
none;padding-top:6px;border-bottom:medium none" colspan=3D2 width=3D644>
<div><strong><font color=3D"#0000ff"><font color=3D"#000000">10. Other =
(please specify), and how long ago did you lose your =
vision?</font><span><span =
style=3D"padding-right:1px;display:inline-block;padding-left:1px;padding-=
bottom:1px;margin:1px;overflow:hidden;width:100%;color:#000000;padding-to=
p:1px;white-space:normal;text-overflow:ellipsis;background-color:window;t=
ext-align:left;word-wrap:normal;mso-element:ip-textbox" =
id=3DL039A7B003D425213 title=3D""></span></span></font></strong></div>
<div><strong><font =
color=3D"#0000ff">=C2=A0</font></strong></div></td></tr>
<tr style=3D"min-height:58px">
<td style=3D"border-right:medium =
none;padding-right:1px;border-top:medium =
none;padding-left:1px;padding-bottom:6px;border-left:medium =
none;padding-top:6px;border-bottom:medium none" colspan=3D2 width=3D644>
<div><font color=3D"#0000ff"><strong><font color=3D"#000000">11. Could =
you briefly describe the level of vision that you currently have? Eg. Do =
you have tunnel vision, blurry vision etc.</font><span><span =
style=3D"padding-right:1px;display:inline-block;padding-left:1px;padding-=
bottom:1px;margin:1px;overflow:hidden;width:100%;color:#000000;padding-to=
p:1px;white-space:normal;text-overflow:ellipsis;background-color:window;t=
ext-align:left;word-wrap:normal;mso-element:ip-textbox" =
id=3DL0399408040DB9296 =
title=3D""></span></span></strong></font></div></td></tr>
<tr style=3D"min-height:58px">
<td style=3D"border-right:medium =
none;padding-right:1px;border-top:medium =
none;padding-left:1px;padding-bottom:6px;border-left:medium =
none;padding-top:6px;border-bottom:medium none" colspan=3D2 width=3D644>
<div><font color=3D"#0000ff"><strong><font color=3D"#000000">12. Could =
you tell me the name of your=C2=A0GP/ eye specialist=C2=A0and the =
medical centre at which they work?</font><span><span =
style=3D"padding-right:1px;display:inline-block;padding-left:1px;padding-=
bottom:1px;margin:1px;overflow:hidden;width:100%;color:#000000;padding-to=
p:1px;white-space:normal;text-overflow:ellipsis;background-color:window;t=
ext-align:left;word-wrap:normal;mso-element:ip-textbox" =
id=3DL0441C040451D52D9 =
title=3D""></span></span></strong></font></div></td></tr>
<tr style=3D"min-height:58px">
<td style=3D"border-right:medium =
none;padding-right:1px;border-top:medium =
none;padding-left:1px;padding-bottom:6px;border-left:medium =
none;padding-top:6px;border-bottom:medium none" colspan=3D2 width=3D644>
<div><strong>13. GP details of light perception/ cause of blindness: =
</strong></div>
<div><span><span =
style=3D"padding-right:1px;display:inline-block;padding-left:1px;padding-=
bottom:1px;margin:1px;overflow:hidden;width:584px;color:#000000;padding-t=
op:1px;white-space:normal;height:20px;text-overflow:ellipsis;background-c=
olor:window;text-align:left;word-wrap:normal;mso-element:ip-textbox" =
id=3DL0441C080495F135C title=3D""></span></span></div></td></tr>
<tr style=3D"min-height:58px">
<td style=3D"border-right:medium =
none;padding-right:1px;border-top:medium =
none;padding-left:1px;padding-bottom:6px;border-left:medium =
none;padding-top:6px;border-bottom:medium none" colspan=3D2 width=3D644>
<div>
<div><strong>14. Is anyone else in your family blind?</strong></div>
<div><strong><font color=3D"#0000ff"><span =
style=3D"font-family:Verdana"><font lang=3Den-us title=3D"" =
face=3DWingdings =
style=3D"color:#000000;direction:ltr;font-size:medium;font-family:Wingdin=
gs">=C2=A1</font></span></font><font =
color=3D"#000000">Yes</font></strong></div>
<div><strong><font color=3D"#0000ff"><span =
style=3D"font-family:Verdana"><font lang=3Den-us title=3D"" =
face=3DWingdings =
style=3D"font-weight:bold;color:#000000;direction:ltr;font-size:medium;fo=
nt-family:Wingdings">=C2=A1</font></span></font><font color=3D"#000000"> =
No</font></strong></div></div></td></tr>
<tr style=3D"min-height:58px">
<td style=3D"border-right:medium =
none;padding-right:1px;border-top:medium =
none;padding-left:1px;padding-bottom:6px;border-left:medium =
none;padding-top:6px;border-bottom:medium none" colspan=3D2 width=3D644>
<div><font color=3D"#0000ff">
<div><strong><font color=3D"#000000">15. Do =
you:</font></strong></div></font><font color=3D"#0000ff"><font =
color=3D"#000000"><span style=3D"font-family:Verdana"><font lang=3Den-us =
title=3D"" face=3DWingdings =
style=3D"direction:ltr;font-size:medium;font-family:Wingdings">=C2=A8</fo=
nt></span> Snore</font></font></div>
<div><font color=3D"#0000ff"><font color=3D"#000000"><span =
style=3D"font-family:Verdana"><font lang=3Den-us title=3D"" =
face=3DWingdings =
style=3D"direction:ltr;font-size:medium;font-family:Wingdings">=C2=A8</fo=
nt></span> Stop breathing during sleep</font></font></div>
<div><font color=3D"#0000ff"><font color=3D"#000000"><span =
style=3D"font-family:Verdana"><font lang=3Den-us title=3D"" =
face=3DWingdings =
style=3D"direction:ltr;font-size:medium;font-family:Wingdings">=C2=A8</fo=
nt></span> Have restless sleep</font></font></div>
<div><span style=3D"font-family:Verdana"><font lang=3Den-us title=3D"" =
face=3DWingdings =
style=3D"direction:ltr;font-size:medium;font-family:Wingdings">=C2=A8</fo=
nt></span>=C2=A0Have a desire to sleep at =
unconventional=C2=A0times</div>
<div><font color=3D"#0000ff"><font color=3D"#000000"><span =
style=3D"font-family:Verdana"><font lang=3Den-us title=3D"" =
face=3DWingdings =
style=3D"direction:ltr;font-size:medium;font-family:Wingdings">=C2=A8</fo=
nt></span>=C2=A0Have difficulty falling asleep</font></font></div>
<div><font color=3D"#0000ff"><font color=3D"#000000"><span =
style=3D"font-family:Verdana"><font lang=3Den-us title=3D"" =
face=3DWingdings =
style=3D"direction:ltr;font-size:medium;font-family:Wingdings">=C2=A8</fo=
nt></span> Wake in the middle of the night</font></font></div>
<div><font color=3D"#0000ff"><font color=3D"#000000"><span =
style=3D"font-family:Verdana"><font lang=3Den-us title=3D"" =
face=3DWingdings =
style=3D"direction:ltr;font-size:medium;font-family:Wingdings">=C2=A8</fo=
nt></span> Wake up too early in the morning</font></font></div>
<div><font color=3D"#0000ff"><font color=3D"#000000"><span =
style=3D"font-family:Verdana"><font lang=3Den-us title=3D"" =
face=3DWingdings =
style=3D"direction:ltr;font-size:medium;font-family:Wingdings">=C2=A8</fo=
nt></span> Talk or walk while asleep</font></font></div>
<div><font color=3D"#0000ff"><font color=3D"#000000"><span =
style=3D"font-family:Verdana"><font lang=3Den-us title=3D"" =
face=3DWingdings =
style=3D"direction:ltr;font-size:medium;font-family:Wingdings">=C2=A8</fo=
nt></span> Feel unrefreshed or very tired when =
waking</font></font></div>
<div><font color=3D"#0000ff"><font color=3D"#000000"><span =
style=3D"font-family:Verdana"><font lang=3Den-us title=3D"" =
face=3DWingdings =
style=3D"direction:ltr;font-size:medium;font-family:Wingdings">=C2=A8</fo=
nt></span> Feel too sleepy during the day</font></font></div>
<div><font color=3D"#0000ff"><font color=3D"#000000"><span =
style=3D"font-family:Verdana"><font lang=3Den-us title=3D"" =
face=3DWingdings =
style=3D"direction:ltr;font-size:medium;font-family:Wingdings">=C2=A8</fo=
nt></span> Have difficulty falling asleep because of feelings of =
anxiety</font></font></div>
<div><span style=3D"font-family:Verdana"><font lang=3Den-us title=3D"" =
face=3DWingdings =
style=3D"direction:ltr;font-size:medium;font-family:Wingdings">=C2=A8</fo=
nt></span> Grind your=C2=A0teeth while asleep</div>
<div><span style=3D"font-family:Verdana"><font lang=3Den-us title=3D"" =
face=3DWingdings =
style=3D"direction:ltr;font-size:medium;font-family:Wingdings">=C2=A8</fo=
nt></span> Have weakness in the knees, neck, arms or jaw following an =
outburst, depression, laughter or strong emotion.</div>
<div><font color=3D"#0000ff"><font color=3D"#000000"><span =
style=3D"font-family:Verdana"><font lang=3Den-us title=3D"" =
face=3DWingdings =
style=3D"direction:ltr;font-size:medium;font-family:Wingdings">=C2=A8</fo=
nt></span> Other</font></font></div></td></tr>
<tr style=3D"min-height:58px">
<td style=3D"border-right:medium =
none;padding-right:1px;border-top:medium =
none;padding-left:1px;padding-bottom:6px;border-left:medium =
none;padding-top:6px;border-bottom:medium none" colspan=3D2 width=3D644>
<div><font color=3D"#0000ff">
<div><strong><font color=3D"#000000">16. Can you describe=C2=A0these =
other sleep difficulties:<span><span =
style=3D"padding-right:1px;display:inline-block;padding-left:1px;padding-=
bottom:1px;margin:1px;overflow:hidden;width:100%;color:#000000;padding-to=
p:1px;white-space:normal;height:45px;text-overflow:ellipsis;background-co=
lor:window;text-align:left;word-wrap:normal;mso-element:ip-textbox" =
id=3DL0441C3008D7B326C =
title=3D""></span></span></font></strong></div></font></div></td></tr>
<tr style=3D"min-height:58px">
<td style=3D"border-right:medium =
none;padding-right:1px;border-top:medium =
none;padding-left:1px;padding-bottom:6px;border-left:medium =
none;padding-top:6px;border-bottom:medium none" colspan=3D2 width=3D644>
<div><strong><font color=3D"#000000">17. How long have you had problems =
with sleep? <span><span =
style=3D"padding-right:1px;display:inline-block;padding-left:1px;padding-=
bottom:1px;margin:1px;overflow:hidden;width:100%;color:windowtext;padding=
-top:1px;white-space:normal;height:49px;text-overflow:ellipsis;background=
-color:window;text-align:left;word-wrap:normal;mso-element:ip-textbox" =
id=3DL0441C34091BCF5AF =
title=3D""></span></span></font></strong></div></td></tr>
<tr style=3D"min-height:58px">
<td style=3D"border-right:medium =
none;padding-right:1px;border-top:medium =
none;padding-left:1px;padding-bottom:6px;border-left:medium =
none;padding-top:6px;border-bottom:medium none" colspan=3D2 width=3D644>
<div><font color=3D"#0000ff">
<div><strong><font color=3D"#000000">18. Do you always experience =
difficulties sleeping, or do your sleep problems occur intermittently, =
with alternating periods of good and bad sleep?</font></strong></div>
<div><strong><font color=3D"#000000">Intermittent: =
</font></strong></div>
<div>
<div><span style=3D"font-family:Verdana"><font lang=3Den-us title=3D"" =
face=3DWingdings =
style=3D"color:#000000;direction:ltr;font-size:medium;font-family:Wingdin=
gs">=C2=A1</font></span><font =
color=3D"#000000"><strong>Intermittent</strong></font></div>
<div><span style=3D"font-family:Verdana"><font lang=3Den-us title=3D"" =
face=3DWingdings =
style=3D"font-weight:bold;color:#000000;direction:ltr;font-size:medium;fo=
nt-family:Wingdings">=C2=A1</font></span><font =
color=3D"#000000"><strong> Permanent =
</strong></font></div></div></font></div></td></tr>
<tr style=3D"min-height:58px">
<td style=3D"border-right:medium =
none;padding-right:1px;border-top:medium =
none;padding-left:1px;padding-bottom:6px;border-left:medium =
none;padding-top:6px;border-bottom:medium none" colspan=3D2 width=3D644>
<div>
<div><strong>19.=C2=A0Do these periods of bad sleep occur at regular =
intervals</strong><strong>?</strong></div></div>
<div><font color=3D"#0000ff">
<div>
<div><strong><font color=3D"#000000"><span =
style=3D"font-family:Verdana"><font lang=3Den-us title=3D"" =
face=3DWingdings =
style=3D"color:#000000;direction:ltr;font-size:medium;font-family:Wingdin=
gs">=C2=A1</font></span> Yes</font></strong></div>
<div><strong><font color=3D"#000000"><span =
style=3D"font-family:Verdana"><font lang=3Den-us title=3D"" =
face=3DWingdings =
style=3D"color:#000000;direction:ltr;font-size:medium;font-family:Wingdin=
gs">=C2=A1</font></span> =
No</font></strong></div></div></font></div></td></tr>
<tr style=3D"min-height:58px">
<td style=3D"border-right:medium =
none;padding-right:1px;border-top:medium =
none;padding-left:1px;padding-bottom:6px;border-left:medium =
none;padding-top:6px;border-bottom:medium none" colspan=3D2 width=3D644>
<div><font color=3D"#0000ff">
<div><strong><font color=3D"#000000">20. How long (in days) is it =
between the start of one period of bad sleep and the start of the next =
period of bad sleep?<span><span id=3DL0441C4009E8240F8 title=3D"" =
style=3D"border-right:#dcdcdc 1pt =
solid;padding-right:1px;border-top:#dcdcdc 1pt =
solid;display:inline-block;padding-left:1px;padding-bottom:1px;margin:1px=
;overflow:hidden;border-left:#dcdcdc 1pt =
solid;width:100%;color:#000000;padding-top:1px;border-bottom:#dcdcdc 1pt =
solid;white-space:normal;height:39px;text-overflow:ellipsis;background-co=
lor:window;text-align:left;word-wrap:normal"></span></span></font></stron=
g></div></font></div></td></tr>
<tr style=3D"min-height:58px">
<td style=3D"border-right:medium =
none;padding-right:1px;border-top:medium =
none;padding-left:1px;padding-bottom:6px;border-left:medium =
none;padding-top:6px;border-bottom:medium none" colspan=3D2 width=3D644>
<div><font color=3D"#0000ff">
<div><strong><font color=3D"#000000">21. How long (in days) does a =
single period of bad sleep last?<span><span id=3DL0441C460A2C4055B =
title=3D"" style=3D"border-right:#dcdcdc 1pt =
solid;padding-right:1px;border-top:#dcdcdc 1pt =
solid;display:inline-block;padding-left:1px;padding-bottom:1px;margin:1px=
;overflow:hidden;border-left:#dcdcdc 1pt =
solid;width:100%;color:#000000;padding-top:1px;border-bottom:#dcdcdc 1pt =
solid;white-space:normal;height:41px;text-overflow:ellipsis;background-co=
lor:window;text-align:left;word-wrap:normal"></span></span></font></stron=
g></div></font></div></td></tr>
<tr style=3D"min-height:58px">
<td style=3D"border-right:medium =
none;padding-right:1px;border-top:medium =
none;padding-left:1px;padding-bottom:6px;border-left:medium =
none;padding-top:6px;border-bottom:medium none" colspan=3D2 width=3D644>
<div><font color=3D"#0000ff">
<div><strong><font color=3D"#000000">22. How long (in days) is the =
period of good sleep in between?<span><span =
style=3D"border-right:#dcdcdc 1pt =
solid;padding-right:1px;border-top:#dcdcdc 1pt =
solid;display:inline-block;padding-left:1px;padding-bottom:1px;margin:1px=
;overflow:hidden;border-left:#dcdcdc 1pt =
solid;width:100%;color:windowtext;padding-top:1px;border-bottom:#dcdcdc =
1pt =
solid;white-space:nowrap;height:40px;text-overflow:ellipsis;background-co=
lor:window;text-align:left;word-wrap:normal;mso-element:ip-textbox" =
id=3DL0441C4C0A705CA1E =
title=3D""></span></span></font></strong></div></font></div></td></tr>
<tr style=3D"min-height:58px">
<td style=3D"border-right:medium =
none;padding-right:1px;border-top:medium =
none;padding-left:1px;padding-bottom:6px;border-left:medium =
none;padding-top:6px;border-bottom:medium none" colspan=3D2 width=3D644>
<div><font color=3D"#0000ff">
<div><font color=3D"#000000"><strong>23. Do you feel like your sleep =
patterns drift with respect to the 24 hour day? (</strong><em>Do your =
sleep and wake times get progressively earlier or later each =
day?</em><strong>)</strong></font></div>
<div><font color=3D"#000000"><strong>(<em>If yes</em>) Can you please =
describe how they drift</strong></font></div>
<div><strong><font color=3D"#000000"><span><span =
style=3D"padding-right:1px;display:inline-block;padding-left:1px;padding-=
bottom:1px;margin:1px;overflow:hidden;width:100%;color:windowtext;padding=
-top:1px;white-space:normal;height:51px;text-overflow:ellipsis;background=
-color:window;text-align:left;word-wrap:normal;mso-element:ip-textbox" =
id=3DL0441C500AB478F21 =
title=3D""></span></span></font></strong></div></font></div></td></tr>
<tr style=3D"min-height:58px">
<td style=3D"border-right:medium =
none;padding-right:1px;border-top:medium =
none;padding-left:1px;padding-bottom:6px;border-left:medium =
none;padding-top:6px;border-bottom:medium none" colspan=3D2 width=3D644>
<div><font color=3D"#000000">
<div><strong>24. Do you ever=C2=A0take naps during the day? Or, if you =
are employed or have other commitments, do you ever have a strong desire =
to nap during the day?</strong></div></font></div>
<div><font color=3D"#0000ff">
<div>
<div><font color=3D"#000000"><strong><span =
style=3D"font-family:Verdana"><font lang=3Den-us title=3D"" =
face=3DWingdings =
style=3D"color:#000000;direction:ltr;font-size:medium;font-family:Wingdin=
gs">=C2=A1</font></span> Yes </strong></font></div>
<div><font color=3D"#000000"><strong><span =
style=3D"font-family:Verdana"><font lang=3Den-us title=3D"" =
face=3DWingdings =
style=3D"color:#000000;direction:ltr;font-size:medium;font-family:Wingdin=
gs">=C2=A1</font></span> No =
</strong></font></div></div></font></div></td></tr>
<tr style=3D"min-height:58px">
<td style=3D"border-right:medium =
none;padding-right:1px;border-top:medium =
none;padding-left:1px;padding-bottom:6px;border-left:medium =
none;padding-top:6px;border-bottom:medium none" colspan=3D2 width=3D644>
<div><strong>25. If you don't take naps, why is this? <span =
style=3D"border:1px solid =
#dcdcdc;background-color:#ffffff;padding-left:2px;padding-right:2px;paddi=
ng-top:1px;padding-bottom:1px;font-size:x-small;color:windowtext;font-wei=
ght:normal;white-space:nowrap;overflow-x:hidden;text-overflow:ellipsis;fo=
nt-size:10pt;margin:1px;width:100%;font-family:Verdana;mso-element:ip-tex=
tbox" id=3DL0441C580B3CB19E7 title=3D"">Select...</span></strong></div>
<div>=C2=A0</div></td></tr>
<tr style=3D"min-height:58px">
<td style=3D"border-right:medium =
none;padding-right:1px;border-top:medium =
none;padding-left:1px;padding-bottom:6px;border-left:medium =
none;padding-top:6px;border-bottom:medium none" colspan=3D2 width=3D644>
<div><font color=3D"#000000">
<div><strong>26. Do you nap more often during periods of bad sleep? If =
yes, describe.</strong></div></font></div>
<div><font color=3D"#0000ff">
<div>
<div><strong><font color=3D"#000000"><span><span =
style=3D"padding-right:1px;display:inline-block;padding-left:1px;padding-=
bottom:1px;margin:1px;overflow:hidden;width:100%;color:windowtext;padding=
-top:1px;white-space:normal;text-overflow:ellipsis;background-color:windo=
w;text-align:left;word-wrap:normal;mso-element:ip-textbox" =
id=3DL0441C680B80CE06A =
title=3D""></span></span></font></strong></div></div></font></div></td></=
tr>
<tr style=3D"min-height:58px">
<td style=3D"border-right:medium =
none;padding-right:1px;border-top:medium =
none;padding-left:1px;padding-bottom:6px;border-left:medium =
none;padding-top:6px;border-bottom:medium none" colspan=3D2 width=3D644>
<div><strong>27. How long do you nap for? </strong>(minutes)<span><span =
id=3DL0441C5C0BC4EA62D title=3D"" style=3D"border-right:#dcdcdc 1pt =
solid;padding-right:1px;border-top:#dcdcdc 1pt =
solid;display:inline-block;padding-left:1px;padding-bottom:1px;margin:1px=
;overflow:hidden;border-left:#dcdcdc 1pt =
solid;width:100%;color:windowtext;padding-top:1px;border-bottom:#dcdcdc =
1pt =
solid;white-space:nowrap;text-overflow:ellipsis;background-color:window;t=
ext-align:left;word-wrap:normal"></span></span></div></td></tr>
<tr style=3D"min-height:58px">
<td style=3D"border-right:medium =
none;padding-right:1px;border-top:medium =
none;padding-left:1px;padding-bottom:6px;border-left:medium =
none;padding-top:6px;border-bottom:medium none" colspan=3D2 width=3D644>
<div><font color=3D"#000000">
<div><strong>28. How many times per week do you take a nap or, if you =
work or have other commitments, how many times per week do you have a =
strong desire to nap?<span><span id=3DL0441C620C0906C50 title=3D"" =
style=3D"border-right:#dcdcdc 1pt =
solid;padding-right:1px;border-top:#dcdcdc 1pt =
solid;display:inline-block;padding-left:1px;padding-bottom:1px;margin:1px=
;overflow:hidden;border-left:#dcdcdc 1pt =
solid;width:100%;color:windowtext;padding-top:1px;border-bottom:#dcdcdc =
1pt =
solid;white-space:nowrap;text-overflow:ellipsis;background-color:window;t=
ext-align:left;word-wrap:normal"></span></span></strong></div></font></di=
v></td></tr>
<tr style=3D"min-height:58px">
<td style=3D"border-right:medium =
none;padding-right:1px;border-top:medium =
none;padding-left:1px;padding-bottom:6px;border-left:medium =
none;padding-top:6px;border-bottom:medium none" colspan=3D2 width=3D644>
<div><font color=3D"#000000">
<div><strong>29. After a nap, how do you =
feel?</strong></div></font></div>
<div><font color=3D"#000000">
<div>
<div><strong><span style=3D"font-family:Verdana"><font lang=3Den-us =
title=3D"" face=3DWingdings =
style=3D"direction:ltr;font-size:medium;font-family:Wingdings">=C2=A1</fo=
nt></span> Refreshed</strong></div>
<div><strong><span style=3D"font-family:Verdana"><font lang=3Den-us =
title=3D"" face=3DWingdings =
style=3D"direction:ltr;font-size:medium;font-family:Wingdings">=C2=A1</fo=
nt></span> Well Rested</strong></div>
<div><strong><span style=3D"font-family:Verdana"><font lang=3Den-us =
title=3D"" face=3DWingdings =
style=3D"direction:ltr;font-size:medium;font-family:Wingdings">=C2=A1</fo=
nt></span> A Bit Tired</strong></div>
<div><strong><span style=3D"font-family:Verdana"><font lang=3Den-us =
title=3D"" face=3DWingdings =
style=3D"direction:ltr;font-size:medium;font-family:Wingdings">=C2=A1</fo=
nt></span> Very Tired</strong></div></div></font></div></td></tr>
<tr style=3D"min-height:58px">
<td style=3D"border-right:medium =
none;padding-right:1px;border-top:medium =
none;padding-left:1px;padding-bottom:6px;border-left:medium =
none;padding-top:6px;border-bottom:medium none" colspan=3D2 width=3D644>
<div><font color=3D"#000000">
<div><strong>30. When you go to bed, are you very sleepy=C2=A0to the =
point where you are=C2=A0yawning, nodding off, and unable to keep your =
eyelids open?</strong></div></font></div>
<div><font color=3D"#000000">
<div>
<div><strong><span style=3D"font-family:Verdana"><font lang=3Den-us =
title=3D"" face=3DWingdings =
style=3D"direction:ltr;font-size:medium;font-family:Wingdings">=C2=A1</fo=
nt></span> Yes</strong></div>
<div><strong><span style=3D"font-family:Verdana"><font lang=3Den-us =
title=3D"" face=3DWingdings =
style=3D"direction:ltr;font-size:medium;font-family:Wingdings">=C2=A1</fo=
nt></span> No</strong></div></div></font></div></td></tr>
<tr style=3D"min-height:58px">
<td style=3D"border-right:medium =
none;padding-right:1px;border-top:medium =
none;padding-left:1px;padding-bottom:6px;border-left:medium =
none;padding-top:6px;border-bottom:medium none" colspan=3D2 width=3D644>
<div><font color=3D"#000000">
<div><strong>31. If you need more than 30 minutes to fall asleep, what =
are the reasons? (</strong><em>eg. personal problems, pain, noise =
etc</em><strong>.)</strong><span><span =
style=3D"padding-right:1px;display:inline-block;padding-left:1px;padding-=
bottom:1px;margin:1px;overflow:hidden;width:100%;color:windowtext;padding=
-top:1px;white-space:normal;height:51px;text-overflow:ellipsis;background=
-color:window;text-align:left;word-wrap:normal;mso-element:ip-textbox" =
id=3DL0441C840CD55C359 =
title=3D""></span></span></div></font></div></td></tr>
<tr style=3D"min-height:58px">
<td style=3D"border-right:medium =
none;padding-right:1px;border-top:medium =
none;padding-left:1px;padding-bottom:6px;border-left:medium =
none;padding-top:6px;border-bottom:medium none" colspan=3D2 width=3D644>
<div><font color=3D"#000000">
<div><strong>32. If you are unable to sleep, what do you think =
about?</strong></div>
<div><span><span =
style=3D"padding-right:1px;display:inline-block;padding-left:1px;padding-=
bottom:1px;margin:1px;overflow:hidden;width:100%;color:windowtext;padding=
-top:1px;white-space:normal;height:50px;text-overflow:ellipsis;background=
-color:window;text-align:left;word-wrap:normal;mso-element:ip-textbox" =
id=3DL0441C880D1978BDC =
title=3D""></span></span><strong></strong></div></font></div></td></tr>
<tr style=3D"min-height:58px">
<td style=3D"border-right:medium =
none;padding-right:1px;border-top:medium =
none;padding-left:1px;padding-bottom:6px;border-left:medium =
none;padding-top:6px;border-bottom:medium none" colspan=3D2 width=3D644>
<div><font color=3D"#000000">
<div><strong>33. Do you often remember your =
dreams?</strong></div></font></div>
<div><font color=3D"#000000">
<div>
<div><strong><span style=3D"font-family:Verdana"><font lang=3Den-us =
title=3D"" face=3DWingdings =
style=3D"direction:ltr;font-size:medium;font-family:Wingdings">=C2=A1</fo=
nt></span> Yes</strong></div>
<div><strong><span style=3D"font-family:Verdana"><font lang=3Den-us =
title=3D"" face=3DWingdings =
style=3D"direction:ltr;font-size:medium;font-family:Wingdings">=C2=A1</fo=
nt></span> No</strong></div></div></font></div></td></tr>
<tr style=3D"min-height:58px">
<td style=3D"border-right:medium =
none;padding-right:1px;border-top:medium =
none;padding-left:1px;padding-bottom:6px;border-left:medium =
none;padding-top:6px;border-bottom:medium none" colspan=3D2 width=3D644>
<div><font color=3D"#000000">
<div><strong>34. If yes, are any of your dreams particularly disturbing =
or recurring? </strong>(describe)<span><span =
style=3D"padding-right:1px;display:inline-block;padding-left:1px;padding-=
bottom:1px;margin:1px;overflow:hidden;width:100%;color:windowtext;padding=
-top:1px;white-space:normal;height:56px;text-overflow:ellipsis;background=
-color:window;text-align:left;word-wrap:normal;mso-element:ip-textbox" =
id=3DL0441C900DA1B1DA2 =
title=3D""></span></span></div></font></div></td></tr>
<tr style=3D"min-height:58px">
<td style=3D"border-right:medium =
none;padding-right:1px;border-top:medium =
none;padding-left:1px;padding-bottom:6px;border-left:medium =
none;padding-top:6px;border-bottom:medium none" colspan=3D2 width=3D644>
<div><font color=3D"#0000ff">
<div>
<div><strong><font color=3D"#000000">35. During the past month, how =
would you rate your <u>energy =
levels</u>?</font></strong></div></div></font></div>
<div><font color=3D"#0000ff">
<div>
<div><font color=3D"#000000">
<div><strong><span style=3D"font-family:Verdana"><font lang=3Den-us =
title=3D"" face=3DWingdings =
style=3D"direction:ltr;font-size:medium;font-family:Wingdings">=C2=A1</fo=
nt></span> Very poor</strong></div>
<div><strong><span style=3D"font-family:Verdana"><font lang=3Den-us =
title=3D"" face=3DWingdings =
style=3D"direction:ltr;font-size:medium;font-family:Wingdings">=C2=A1</fo=
nt></span> Slightly poor</strong></div>
<div><strong><span style=3D"font-family:Verdana"><font lang=3Den-us =
title=3D"" face=3DWingdings =
style=3D"direction:ltr;font-size:medium;font-family:Wingdings">=C2=A1</fo=
nt></span> Average</strong></div>
<div><strong><span style=3D"font-family:Verdana"><font lang=3Den-us =
title=3D"" face=3DWingdings =
style=3D"direction:ltr;font-size:medium;font-family:Wingdings">=C2=A1</fo=
nt></span> Fairly good</strong></div>
<div><strong><span style=3D"font-family:Verdana"><font lang=3Den-us =
title=3D"" face=3DWingdings =
style=3D"direction:ltr;font-size:medium;font-family:Wingdings">=C2=A1</fo=
nt></span> Very =
Good</strong></div></font></div></div></font></div></td></tr>
<tr style=3D"min-height:58px">
<td style=3D"border-right:medium =
none;padding-right:1px;border-top:medium =
none;padding-left:1px;padding-bottom:6px;border-left:medium =
none;padding-top:6px;border-bottom:medium none" colspan=3D2 width=3D644>
<div><font color=3D"#0000ff">
<div>
<div><font color=3D"#000000"><strong>36. During the past month, how =
would you rate your enjoyment of life? </strong>(<em>hobbies, interests, =
spending time with loved ones</em>)</font></div>
<div><font color=3D"#000000">
<div><strong><span style=3D"font-family:Verdana"><font lang=3Den-us =
title=3D"" face=3DWingdings =
style=3D"direction:ltr;font-size:medium;font-family:Wingdings">=C2=A1</fo=
nt></span>=C2=A0Unable to enjoy life</strong></div>
<div><strong><span style=3D"font-family:Verdana"><font lang=3Den-us =
title=3D"" face=3DWingdings =
style=3D"direction:ltr;font-size:medium;font-family:Wingdings">=C2=A1</fo=
nt></span> Reduced enjoyment of life</strong></div>
<div><strong><span style=3D"font-family:Verdana"><font lang=3Den-us =
title=3D"" face=3DWingdings =
style=3D"direction:ltr;font-size:medium;font-family:Wingdings">=C2=A1</fo=
nt></span> Average</strong></div>
<div><strong><span style=3D"font-family:Verdana"><font lang=3Den-us =
title=3D"" face=3DWingdings =
style=3D"direction:ltr;font-size:medium;font-family:Wingdings">=C2=A1</fo=
nt></span> Mostly enjoying life</strong></div>
<div><strong><span style=3D"font-family:Verdana"><font lang=3Den-us =
title=3D"" face=3DWingdings =
style=3D"direction:ltr;font-size:medium;font-family:Wingdings">=C2=A1</fo=
nt></span> Enjoying life to the =
fullest</strong></div></font></div></div></font></div></td></tr>
<tr style=3D"min-height:58px">
<td style=3D"border-right:medium =
none;padding-right:1px;border-top:medium =
none;padding-left:1px;padding-bottom:6px;border-left:medium =
none;padding-top:6px;border-bottom:medium none" colspan=3D2 width=3D644>
<div><font color=3D"#0000ff">
<div>
<div><strong><font color=3D"#000000">37. Please rate your ability to =
concentrate and focus:</font></strong></div></div></font></div>
<div><font color=3D"#0000ff">
<div>
<div><font color=3D"#000000">
<div><strong><span style=3D"font-family:Verdana"><font lang=3Den-us =
title=3D"" face=3DWingdings =
style=3D"direction:ltr;font-size:medium;font-family:Wingdings">=C2=A1</fo=
nt></span> Very poor</strong></div>
<div><strong><span style=3D"font-family:Verdana"><font lang=3Den-us =
title=3D"" face=3DWingdings =
style=3D"direction:ltr;font-size:medium;font-family:Wingdings">=C2=A1</fo=
nt></span> Fairly poor</strong></div>
<div><strong><span style=3D"font-family:Verdana"><font lang=3Den-us =
title=3D"" face=3DWingdings =
style=3D"direction:ltr;font-size:medium;font-family:Wingdings">=C2=A1</fo=
nt></span> Average</strong></div>
<div><strong><span style=3D"font-family:Verdana"><font lang=3Den-us =
title=3D"" face=3DWingdings =
style=3D"direction:ltr;font-size:medium;font-family:Wingdings">=C2=A1</fo=
nt></span> Fairly good</strong></div>
<div><strong><span style=3D"font-family:Verdana"><font lang=3Den-us =
title=3D"" face=3DWingdings =
style=3D"direction:ltr;font-size:medium;font-family:Wingdings">=C2=A1</fo=
nt></span> Very =
good</strong></div></font></div></div></font></div></td></tr>
<tr style=3D"min-height:58px">
<td style=3D"border-right:medium =
none;padding-right:1px;border-top:medium =
none;padding-left:1px;padding-bottom:6px;border-left:medium =
none;padding-top:6px;border-bottom:medium none" colspan=3D2 width=3D644>
<div><font color=3D"#0000ff">
<div>
<div><strong><font color=3D"#000000">38. Have you ever had anxiety or =
panic attacks?</font></strong></div></div></font></div>
<div><font color=3D"#0000ff">
<div>
<div><font color=3D"#000000">
<div><strong><span style=3D"font-family:Verdana"><font lang=3Den-us =
title=3D"" face=3DWingdings =
style=3D"direction:ltr;font-size:medium;font-family:Wingdings">=C2=A1</fo=
nt></span> Yes</strong></div>
<div><strong><span style=3D"font-family:Verdana"><font lang=3Den-us =
title=3D"" face=3DWingdings =
style=3D"direction:ltr;font-size:medium;font-family:Wingdings">=C2=A1</fo=
nt></span> No</strong></div></font></div></div></font></div></td></tr>
<tr style=3D"min-height:58px">
<td style=3D"border-right:medium =
none;padding-right:1px;border-top:medium =
none;padding-left:1px;padding-bottom:6px;border-left:medium =
none;padding-top:6px;border-bottom:medium none" colspan=3D2 width=3D644>
<div><font color=3D"#0000ff">
<div>
<div><strong><font color=3D"#000000">39. Do you have any <u>current</u> =
medical conditions that you are happy to tell us about?<span><span =
style=3D"padding-right:1px;display:inline-block;padding-left:1px;padding-=
bottom:1px;margin:1px;overflow:hidden;width:100%;color:#000000;padding-to=
p:1px;white-space:normal;height:49px;text-overflow:ellipsis;background-co=
lor:window;text-align:left;word-wrap:normal;mso-element:ip-textbox" =
id=3DL0441CA60EF640EB1 =
title=3D""></span></span></font></strong></div></div></font></div></td></=
tr>
<tr style=3D"min-height:58px">
<td style=3D"border-right:medium =
none;padding-right:1px;border-top:medium =
none;padding-left:1px;padding-bottom:6px;border-left:medium =
none;padding-top:6px;border-bottom:medium none" colspan=3D2 width=3D644>
<div><font color=3D"#0000ff">
<div>
<div><strong><font color=3D"#000000">40. Do you have any <u>current</u> =
mental health or psychological problems that you are happy to tell us =
about?<span><span =
style=3D"padding-right:1px;display:inline-block;padding-left:1px;padding-=
bottom:1px;margin:1px;overflow:hidden;width:100%;color:windowtext;padding=
-top:1px;white-space:normal;height:58px;text-overflow:ellipsis;background=
-color:window;text-align:left;word-wrap:normal;mso-element:ip-textbox" =
id=3DL0441CAA0F3A5D954 =
title=3D""></span></span></font></strong></div></div></font></div></td></=
tr>
<tr style=3D"min-height:58px">
<td style=3D"border-right:medium =
none;padding-right:1px;border-top:medium =
none;padding-left:1px;padding-bottom:6px;border-left:medium =
none;padding-top:6px;border-bottom:medium none" colspan=3D2 width=3D644>
<div><font color=3D"#0000ff">
<div>
<div><strong><font color=3D"#000000">41. Do any of your blood relatives =
suffer from sleep problems? If yes, who, what types of problems, and are =
they blind? =C2=A0=C2=A0 <span><span =
style=3D"padding-right:1px;display:inline-block;padding-left:1px;padding-=
bottom:1px;margin:1px;overflow:hidden;width:100%;color:windowtext;padding=
-top:1px;white-space:normal;height:59px;text-overflow:ellipsis;background=
-color:window;text-align:left;word-wrap:normal;mso-element:ip-textbox" =
id=3DL0441CAE0F7E7A437 =
title=3D""></span></span></font></strong></div></div></font></div></td></=
tr>
<tr style=3D"min-height:58px">
<td style=3D"border-right:medium =
none;padding-right:1px;border-top:medium =
none;padding-left:1px;padding-bottom:6px;border-left:medium =
none;padding-top:6px;border-bottom:medium none" colspan=3D2 width=3D644>
<div><font color=3D"#0000ff">
<div>
<div><strong><font color=3D"#000000">42. Do any of your blood relatives =
have mental health or psychological problems? If yes, who and what? =
<span><span =
style=3D"padding-right:1px;display:inline-block;padding-left:1px;padding-=
bottom:1px;margin:1px;overflow:hidden;width:100%;color:windowtext;padding=
-top:1px;white-space:normal;height:59px;text-overflow:ellipsis;background=
-color:window;text-align:left;word-wrap:normal;mso-element:ip-textbox" =
id=3DL0441CB20FC296F5A =
title=3D""></span></span></font></strong></div></div></font></div></td></=
tr>
<tr style=3D"min-height:58px">
<td style=3D"border-right:medium =
none;padding-right:1px;border-top:medium =
none;padding-left:1px;padding-bottom:6px;border-left:medium =
none;padding-top:6px;border-bottom:medium none" colspan=3D2 width=3D644>
<div><font color=3D"#0000ff">
<div>
<div><strong><font color=3D"#000000">43. Do you currently take any =
prescribed or over the counter medications?<span><span =
style=3D"padding-right:1px;display:inline-block;padding-left:1px;padding-=
bottom:1px;margin:1px;overflow:hidden;width:100%;color:windowtext;padding=
-top:1px;white-space:normal;height:57px;text-overflow:ellipsis;background=
-color:window;text-align:left;word-wrap:normal;mso-element:ip-textbox" =
id=3DL0441CB60006B3ABD =
title=3D""></span></span></font></strong></div></div></font></div></td></=
tr>
<tr style=3D"min-height:58px">
<td style=3D"border-right:medium =
none;padding-right:1px;border-top:medium =
none;padding-left:1px;padding-bottom:6px;border-left:medium =
none;padding-top:6px;border-bottom:medium none" colspan=3D2 width=3D644>
<div><font color=3D"#0000ff">
<div>
<div><strong><font color=3D"#000000">44. Do you smoke? If yes, how many =
cigarettes per day?<span><span =
style=3D"padding-right:1px;display:inline-block;padding-left:1px;padding-=
bottom:1px;margin:1px;overflow:hidden;width:100%;color:windowtext;padding=
-top:1px;white-space:normal;height:58px;text-overflow:ellipsis;background=
-color:window;text-align:left;word-wrap:normal;mso-element:ip-textbox" =
id=3DL0441CBA004AD0660 =
title=3D""></span></span></font></strong></div></div></font></div></td></=
tr>
<tr style=3D"min-height:58px">
<td style=3D"border-right:medium =
none;padding-right:1px;border-top:medium =
none;padding-left:1px;padding-bottom:6px;border-left:medium =
none;padding-top:6px;border-bottom:medium none" colspan=3D2 width=3D644>
<div><font color=3D"#0000ff">
<div>
<div><strong><font color=3D"#000000">45. How much alcohol do you drink =
per week? <span><span =
style=3D"padding-right:1px;display:inline-block;padding-left:1px;padding-=
bottom:1px;margin:1px;overflow:hidden;width:100%;color:windowtext;padding=
-top:1px;white-space:normal;height:60px;text-overflow:ellipsis;background=
-color:window;text-align:left;word-wrap:normal;mso-element:ip-textbox" =
id=3DL0441CBE008EED243 =
title=3D""></span></span></font></strong></div></div></font></div></td></=
tr>
<tr style=3D"min-height:58px">
<td style=3D"border-right:medium =
none;padding-right:1px;border-top:medium =
none;padding-left:1px;padding-bottom:6px;border-left:medium =
none;padding-top:6px;border-bottom:medium none" colspan=3D2 width=3D644>
<div><font color=3D"#0000ff">
<div>
<div><strong><font color=3D"#000000">46. How many cups of coffee or =
other caffeinated drinks (such as Cola and=C2=A0energy drinks) do you =
have in a day?<span><span =
style=3D"padding-right:1px;display:inline-block;padding-left:1px;padding-=
bottom:1px;margin:1px;overflow:hidden;width:100%;color:windowtext;padding=
-top:1px;white-space:normal;height:63px;text-overflow:ellipsis;background=
-color:window;text-align:left;word-wrap:normal;mso-element:ip-textbox" =
id=3DL0441CC200D309E66 =
title=3D""></span></span></font></strong></div></div></font></div></td></=
tr>
<tr style=3D"min-height:58px">
<td style=3D"border-right:medium =
none;padding-right:1px;border-top:medium =
none;padding-left:1px;padding-bottom:6px;border-left:medium =
none;padding-top:6px;border-bottom:medium none" colspan=3D2 width=3D644>
<div><font color=3D"#0000ff">
<div>
<div><strong><font color=3D"#000000">47. Do you use any recreational or =
party drugs?<span><span =
style=3D"padding-right:1px;display:inline-block;padding-left:1px;padding-=
bottom:1px;margin:1px;overflow:hidden;width:100%;color:windowtext;padding=
-top:1px;white-space:normal;height:60px;text-overflow:ellipsis;background=
-color:window;text-align:left;word-wrap:normal;mso-element:ip-textbox" =
id=3DL0441CC6011726AC9 =
title=3D""></span></span></font></strong></div></div></font></div></td></=
tr>
<tr style=3D"min-height:58px">
<td style=3D"border-right:medium =
none;padding-right:1px;border-top:medium =
none;padding-left:1px;padding-bottom:6px;border-left:medium =
none;padding-top:6px;border-bottom:medium none" colspan=3D2 width=3D644>
<div><font color=3D"#0000ff">
<div>
<div><strong><font color=3D"#000000">48. Have you consulted a doctor =
about sleeping problems?</font></strong></div>
<div>
<div><font color=3D"#000000"><span style=3D"font-family:Verdana"><font =
lang=3Den-us title=3D"" face=3DWingdings =
style=3D"font-weight:bold;color:#000000;direction:ltr;font-size:medium;fo=
nt-family:Wingdings">=C2=A1</font></span><strong> =
Yes</strong></font></div>
<div><font color=3D"#000000"><span style=3D"font-family:Verdana"><font =
lang=3Den-us title=3D"" face=3DWingdings =
style=3D"font-weight:bold;color:#000000;direction:ltr;font-size:medium;fo=
nt-family:Wingdings">=C2=A1</font></span><strong> No </strong>(Go to =
55)</font></div></div></div></font></div></td></tr>
<tr style=3D"min-height:58px">
<td style=3D"border-right:medium =
none;padding-right:1px;border-top:medium =
none;padding-left:1px;padding-bottom:6px;border-left:medium =
none;padding-top:6px;border-bottom:medium none" colspan=3D2 width=3D644>
<div><font color=3D"#0000ff">
<div><font color=3D"#000000">
<div><strong>49. What advice, treatment, or medication were you given =
for your sleeping problems?<span><span =
style=3D"padding-right:1px;display:inline-block;padding-left:1px;padding-=
bottom:1px;margin:1px;overflow:hidden;width:100%;color:#000000;padding-to=
p:1px;white-space:normal;height:57px;text-overflow:ellipsis;background-co=
lor:window;text-align:left;word-wrap:normal;mso-element:ip-textbox" =
id=3DL0441CCE019F6044F =
title=3D""></span></span></strong></div></font></div></font></div>
<div><font color=3D"#0000ff">
<div><font color=3D"#000000">
<div>
<div><strong></strong>=C2=A0</div></div></font></div></font></div></td></=
tr>
<tr style=3D"min-height:54px">
<td style=3D"border-right:medium =
none;padding-right:1px;border-top:medium =
none;padding-left:1px;padding-bottom:6px;border-left:medium =
none;padding-top:6px;border-bottom:medium none" colspan=3D2 width=3D644>
<div><font color=3D"#0000ff">
<div>
<div><strong><font color=3D"#000000">50. Do you take, or have you ever =
taken any medication to help you sleep?</font></strong></div>
<div>
<div><font color=3D"#000000"><span style=3D"font-family:Verdana"><font =
lang=3Den-us title=3D"" face=3DWingdings =
style=3D"color:#000000;direction:ltr;font-size:medium;font-family:Wingdin=
gs">=C2=A1</font></span><strong>Yes</strong></font></div>
<div><font color=3D"#000000"><span style=3D"font-family:Verdana"><font =
lang=3Den-us title=3D"" face=3DWingdings =
style=3D"font-weight:bold;color:#000000;direction:ltr;font-size:medium;fo=
nt-family:Wingdings">=C2=A1</font></span><strong> No </strong>(Proceed =
to MCTQ)</font></div></div></div></font></div></td></tr>
<tr style=3D"min-height:62px">
<td style=3D"border-right:medium =
none;padding-right:1px;border-top:medium =
none;padding-left:1px;padding-bottom:6px;border-left:medium =
none;padding-top:6px;border-bottom:medium none" colspan=3D2 width=3D644>
<div><font color=3D"#0000ff">
<div><font color=3D"#000000">
<div><strong>51. What medication have you used? <span><span =
style=3D"padding-right:1px;display:inline-block;padding-left:1px;padding-=
bottom:1px;margin:1px;overflow:hidden;width:100%;color:#000000;padding-to=
p:1px;white-space:normal;height:54px;text-overflow:ellipsis;background-co=
lor:window;text-align:left;word-wrap:normal;mso-element:ip-textbox" =
id=3DL0441CD6022799ED5 =
title=3D""></span></span></strong></div></font></div></font></div></td></=
tr>
<tr style=3D"min-height:58px">
<td style=3D"border-right:medium =
none;padding-right:1px;border-top:medium =
none;padding-left:1px;padding-bottom:6px;border-left:medium =
none;padding-top:6px;border-bottom:medium none" colspan=3D2 width=3D644>
<div><font color=3D"#0000ff">
<div>
<div><strong><font color=3D"#000000">52. Do you still=C2=A0use =
this/these medication(s)?</font></strong></div>
<div>
<div><strong><font color=3D"#000000"><span><span =
style=3D"border-right:#dcdcdc 1pt =
solid;padding-right:1px;border-top:#dcdcdc 1pt =
solid;display:inline-block;padding-left:1px;padding-bottom:1px;margin:1px=
;overflow:hidden;border-left:#dcdcdc 1pt =
solid;width:100%;color:windowtext;padding-top:1px;border-bottom:#dcdcdc =
1pt =
solid;white-space:nowrap;height:53px;text-overflow:ellipsis;background-co=
lor:window;text-align:left;word-wrap:normal;mso-element:ip-textbox" =
id=3DL0441CDA026BB6C78 =
title=3D""></span></span></font></strong></div></div></div></font></div><=
/td></tr>
<tr style=3D"min-height:58px">
<td style=3D"border-right:medium =
none;padding-right:1px;border-top:medium =
none;padding-left:1px;padding-bottom:6px;border-left:medium =
none;padding-top:6px;border-bottom:medium none" colspan=3D2 width=3D644>
<div><font color=3D"#0000ff">
<div><font color=3D"#000000">
<div><strong>53. If you have stopped using this medication, why did =
you=C2=A0stop?=C2=A0=C2=A0=C2=A0=C2=A0=C2=A0<span><span =
style=3D"padding-right:1px;display:inline-block;padding-left:1px;padding-=
bottom:1px;margin:1px;overflow:hidden;width:100%;color:#000000;padding-to=
p:1px;white-space:normal;height:55px;text-overflow:ellipsis;background-co=
lor:window;text-align:left;word-wrap:normal;mso-element:ip-textbox" =
id=3DL0441CDE02AFD3A5B =
title=3D""></span></span></strong></div></font></div></font></div></td></=
tr>
<tr style=3D"min-height:58px">
<td style=3D"border-right:medium =
none;padding-right:1px;border-top:medium =
none;padding-left:1px;padding-bottom:6px;border-left:medium =
none;padding-top:6px;border-bottom:medium none" colspan=3D2 width=3D644>
<div><font color=3D"#0000ff">
<div><font color=3D"#000000">
<div><strong>54.=C2=A0At what time=C2=A0and at which dosage did/do you =
take this medication?=C2=A0=C2=A0 </strong><span><span =
style=3D"padding-right:1px;display:inline-block;padding-left:1px;padding-=
bottom:1px;margin:1px;overflow:hidden;width:100%;color:#000000;padding-to=
p:1px;white-space:normal;height:53px;text-overflow:ellipsis;background-co=
lor:window;text-align:left;word-wrap:normal;mso-element:ip-textbox" =
id=3DL0441CE202F3F087E =
title=3D""></span></span></div></font></div></font></div></td></tr>
<tr style=3D"min-height:40px">
<td style=3D"border-right:medium =
none;padding-right:1px;border-top:medium =
none;padding-left:1px;padding-bottom:6px;border-left:medium =
none;padding-top:6px;border-bottom:medium none" colspan=3D2 width=3D644>
<div><font color=3D"#0000ff">
<div><font color=3D"#ff0000" size=3D3>
<div><strong>Melatonin-Specific =
Section</strong></div></font></div></font></div></td></tr>
<tr style=3D"min-height:40px">
<td style=3D"border-right:medium =
none;padding-right:1px;border-top:medium =
none;padding-left:1px;padding-bottom:6px;border-left:medium =
none;padding-top:6px;border-bottom:medium none" colspan=3D2 width=3D644>
<div><font color=3D"#0000ff">
<div><font color=3D"#000000">
<div><strong>55. How long have you been using melatonin?<span><span =
style=3D"padding-right:1px;display:inline-block;padding-left:1px;padding-=
bottom:1px;margin:1px;overflow:hidden;width:100%;color:windowtext;padding=
-top:1px;white-space:normal;height:49px;text-overflow:ellipsis;background=
-color:window;text-align:left;word-wrap:normal;mso-element:ip-textbox" =
id=3DL0441CE603380D6E1 =
title=3D""></span></span></strong></div></font></div></font></div></td></=
tr>
<tr style=3D"min-height:58px">
<td style=3D"border-right:medium =
none;padding-right:1px;border-top:medium =
none;padding-left:1px;padding-bottom:6px;border-left:medium =
none;padding-top:6px;border-bottom:medium none" colspan=3D2 width=3D644>
<div><font color=3D"#0000ff">
<div><font color=3D"#000000">
<div><strong>56. What dosage of melatonin=C2=A0do/did you =
take?=C2=A0=C2=A0 <span><span =
style=3D"padding-right:1px;display:inline-block;padding-left:1px;padding-=
bottom:1px;margin:1px;overflow:hidden;width:100%;color:windowtext;padding=
-top:1px;white-space:normal;height:51px;text-overflow:ellipsis;background=
-color:window;text-align:left;word-wrap:normal;mso-element:ip-textbox" =
id=3DL0441CEA037C2A584 =
title=3D""></span></span></strong></div></font></div></font></div></td></=
tr>
<tr style=3D"min-height:58px">
<td style=3D"border-right:medium =
none;padding-right:1px;border-top:medium =
none;padding-left:1px;padding-bottom:6px;border-left:medium =
none;padding-top:6px;border-bottom:medium none" colspan=3D2 width=3D644>
<div><font color=3D"#0000ff">
<div><font color=3D"#000000">
<div><strong>57.=C2=A0At what time=C2=A0do/did you take =
melatonin?<span><span =
style=3D"padding-right:1px;display:inline-block;padding-left:1px;padding-=
bottom:1px;margin:1px;overflow:hidden;width:100%;color:windowtext;padding=
-top:1px;white-space:normal;height:54px;text-overflow:ellipsis;background=
-color:window;text-align:left;word-wrap:normal;mso-element:ip-textbox" =
id=3DL0441CEE03C047467 =
title=3D""></span></span></strong></div></font></div></font></div></td></=
tr>
<tr style=3D"min-height:58px">
<td style=3D"border-right:medium =
none;padding-right:1px;border-top:medium =
none;padding-left:1px;padding-bottom:6px;border-left:medium =
none;padding-top:6px;border-bottom:medium none" colspan=3D2 width=3D644>
<div><font color=3D"#0000ff">
<div><font color=3D"#000000">
<div><strong>58. Do/did you take it at the same time every day? =
</strong>(Within 30min of the same time =3D =
Yes)</div></font></div></font></div>
<div><font color=3D"#0000ff">
<div><font color=3D"#000000">
<div>
<div><strong><span style=3D"font-family:Verdana"><font lang=3Den-us =
title=3D"" face=3DWingdings =
style=3D"direction:ltr;font-size:medium;font-family:Wingdings">=C2=A1</fo=
nt></span> Yes</strong></div>
<div><strong><span style=3D"font-family:Verdana"><font lang=3Den-us =
title=3D"" face=3DWingdings =
style=3D"direction:ltr;font-size:medium;font-family:Wingdings">=C2=A1</fo=
nt></span> No</strong></div></div></font></div></font></div></td></tr>
<tr style=3D"min-height:58px">
<td style=3D"border-right:medium =
none;padding-right:1px;border-top:medium =
none;padding-left:1px;padding-bottom:6px;border-left:medium =
none;padding-top:6px;border-bottom:medium none" colspan=3D2 width=3D644>
<div><font color=3D"#0000ff">
<div><font color=3D"#000000">
<div><strong>59. How do/did you acquire melatonin? (</strong><em>eg. =
prescription, overseas</em><strong>)</strong><span><span =
style=3D"padding-right:1px;display:inline-block;padding-left:1px;padding-=
bottom:1px;margin:1px;overflow:hidden;width:100%;color:windowtext;padding=
-top:1px;white-space:normal;height:52px;text-overflow:ellipsis;background=
-color:window;text-align:left;word-wrap:normal;mso-element:ip-textbox" =
id=3DL0441CF60448812ED =
title=3D""></span></span></div></font></div></font></div></td></tr>
<tr style=3D"min-height:58px">
<td style=3D"border-right:medium =
none;padding-right:1px;border-top:medium =
none;padding-left:1px;padding-bottom:6px;border-left:medium =
none;padding-top:6px;border-bottom:medium none" colspan=3D2 width=3D644>
<div><font color=3D"#0000ff">
<div><font color=3D"#000000">
<div><strong>60. What information did you receive regarding the dosage =
and timing of the medication when you purchased/were prescribed =
melatonin?<span><span =
style=3D"padding-right:1px;display:inline-block;padding-left:1px;padding-=
bottom:1px;margin:1px;overflow:hidden;width:100%;color:windowtext;padding=
-top:1px;white-space:normal;height:53px;text-overflow:ellipsis;background=
-color:window;text-align:left;word-wrap:normal;mso-element:ip-textbox" =
id=3DL0441CFA048C9E290 =
title=3D""></span></span></strong></div></font></div></font></div></td></=
tr>
<tr style=3D"min-height:58px">
<td style=3D"border-right:medium =
none;padding-right:1px;border-top:medium =
none;padding-left:1px;padding-bottom:6px;border-left:medium =
none;padding-top:6px;border-bottom:medium none" colspan=3D2 width=3D644>
<div><strong>61. For what purpose=C2=A0do/did you use melatonin? =
</strong></div>
<div><strong></strong><strong></strong><span><span =
style=3D"padding-right:1px;display:inline-block;padding-left:1px;padding-=
bottom:1px;margin:1px;overflow:hidden;width:100%;color:windowtext;padding=
-top:1px;white-space:normal;height:49px;text-overflow:ellipsis;background=
-color:window;text-align:left;word-wrap:normal;mso-element:ip-textbox" =
id=3DL0441CFE04D0BB273 title=3D""></span></span></div></td></tr>
<tr style=3D"min-height:58px">
<td style=3D"border-right:medium =
none;padding-right:1px;border-top:medium =
none;padding-left:1px;padding-bottom:6px;border-left:medium =
none;padding-top:6px;border-bottom:medium none" colspan=3D2 width=3D644>
<div><font color=3D"#0000ff">
<div><font color=3D"#000000">
<div><strong>62. How effective do/did you find melatonin to =
be?<span><span =
style=3D"padding-right:1px;display:inline-block;padding-left:1px;padding-=
bottom:1px;margin:1px;overflow:hidden;width:100%;color:windowtext;padding=
-top:1px;white-space:normal;height:50px;text-overflow:ellipsis;background=
-color:window;text-align:left;word-wrap:normal;mso-element:ip-textbox" =
id=3DL0441D020514D8296 =
title=3D""></span></span></strong></div></font></div></font></div></td></=
tr></tbody></table></div>
<div>=C2=A0</div>
<div>=C2=A0</div>
<div>=C2=A0</div>
<div><strong>In addition to the above questions participants completed =
the following validated surveys:</strong></div>
<div><strong></strong>=C2=A0</div>
<div><strong>Pittsburgh Sleep Quality Index (PSQI)</strong></div>
<div><strong>Munich Chronotype Questionnaire (MCTQ)</strong></div>
<div><span><strong>Horne-=C3=96stberg Morningness-Eveningness =
Questionnaire=C2=A0(MEQ)</strong></span></div>
<div><span><strong>and the <span>extended Seasonal Pattern Assessment =
Questionnaire (SPAQ+)</span></strong></span></div>
<div>=C2=A0</div>
<div>=C2=A0</div>
<div>=C2=A0</div>
<div>=C2=A0</div>
<div>=C2=A0</div>
<div>=C2=A0</div>
<div>=C2=A0</div>
<div>=C2=A0</div>
<div>=C2=A0</div>
<div>=C2=A0</div>
<div>=C2=A0</div>
<div>=C2=A0</div>
<div>=C2=A0</div>
<div>=C2=A0</div></body></html>
